# Supplementary material for: Increased antibiotic resistance gene abundance linked to intensive bacterial competition in the phyllosphere across an elevational gradient
Source: Environ Microbiol Rep. 2024 Nov 21;16(6):e70042. doi: 10.1111/1758-2229.70042 (PMC11581953; doi:10.1111/1758-2229.70042)
Supplement: Supplementary file 2 — Data S2. Supporting Information [file EMI4-16-e70042-s001.xlsx]

## Sheet: Table S1
Table S1 Detailed information on the samples and groups, environmental data and plant chemistry contents.
SampleID	Group	Plant species	Plant family	Elevation (m)	Location(°)	Air temperature	Soil nitrogen (g/kg)	Soil phosphorus (g/kg)	Soil carbon (g/kg)	Soil H2O (%)	Soil pH	Leaf dry matter content (LDMC) (g/g)	Leaf area (cm2)	Leaf nitrogen content (LNC) (g/kg)	Leaf phosphorus content (LPC) (g/kg)	Leaf carbon content (LCC) (g/kg)
TM364_ZH_1	low elevation	Cinnamomum camphora	Lauraceae	364	119.442°E, 30.319°N	20.4667	0.252538	0.590169	2.98542	25.0706	7.164	0.0127111	34.9939	17.4768	0.906375	482.665
TM364_ZH_2	low elevation	Cinnamomum camphora	Lauraceae	364	119.442°E, 30.319°N	20.4667	0.252538	0.590169	2.98542	25.0706	7.164	0.0204033	32.504	19.1469	0.911755	518.557
TM364_ZH_3	low elevation	Cinnamomum camphora	Lauraceae	364	119.442°E, 30.319°N	20.4667	0.252538	0.590169	2.98542	25.0706	7.164	0.0116732	24.7781	23.9371	1.12676	479.939
TM364_HX_1	low elevation	Platycarya strobilacea	Juglandaceae	364	119.442°E, 30.319°N	20.4667	0.252538	0.590169	2.98542	25.0706	7.164	0.0499154	28.4666	20.191	0.968061	503.214
TM364_HX_2	low elevation	Platycarya strobilacea	Juglandaceae	364	119.442°E, 30.319°N	20.4667	0.252538	0.590169	2.98542	25.0706	7.164	0.0423314	22.4754	18.2407	0.896164	412.891
TM364_HX_3	low elevation	Platycarya strobilacea	Juglandaceae	364	119.442°E, 30.319°N	20.4667	0.252538	0.590169	2.98542	25.0706	7.164	0.0376768	21.4801	19.4419	0.906977	402.229
TM364_ML_1	low elevation	Quercus acutissima	Fagaceae	364	119.442°E, 30.319°N	20.4667	0.252538	0.590169	2.98542	25.0706	7.164	0.0183502	29.2407	21.4337	1.12228	449.787
TM364_ML_2	low elevation	Quercus acutissima	Fagaceae	364	119.442°E, 30.319°N	20.4667	0.252538	0.590169	2.98542	25.0706	7.164	0.020891	22.3582	22.6075	1.24752	448.955
TM364_ML_3	low elevation	Quercus acutissima	Fagaceae	364	119.442°E, 30.319°N	20.4667	0.252538	0.590169	2.98542	25.0706	7.164	0.0232124	26.6428	22.6504	1.28905	491.137
TM432_FX_1	low elevation	Liquidambar formosana	Altingiaceae	432	119.440°E, 30.327°N	19.85	0.235648	0.34722	3.00864	20.0454	5.592	0.0201337	51.3358	17.882	0.899316	437.48
TM432_FX_2	low elevation	Liquidambar formosana	Altingiaceae	432	119.440°E, 30.327°N	19.85	0.235648	0.34722	3.00864	20.0454	5.592	0.0203751	79.3718	17.9178	0.666446	441.043
TM432_FX_3	low elevation	Liquidambar formosana	Altingiaceae	432	119.440°E, 30.327°N	19.85	0.235648	0.34722	3.00864	20.0454	5.592	0.0230371	42.8634	16.1609	0.906992	454.976
TM432_CC_1	low elevation	Ailanthus altissima	Simaroubaceae	432	119.440°E, 30.327°N	19.85	0.235648	0.34722	3.00864	20.0454	5.592	0.08145	41.9622	19.3418	1.11763	460.158
TM432_CC_2	low elevation	Ailanthus altissima	Simaroubaceae	432	119.440°E, 30.327°N	19.85	0.235648	0.34722	3.00864	20.0454	5.592	0.0811964	46.1773	20.6865	1.20301	424.413
TM432_CC_3	low elevation	Ailanthus altissima	Simaroubaceae	432	119.440°E, 30.327°N	19.85	0.235648	0.34722	3.00864	20.0454	5.592	0.0899293	49.5339	22.1773	1.41134	533.077
TM432_ZHE_1	low elevation	Maclura tricuspidata	Moraceae	432	119.440°E, 30.327°N	19.85	0.235648	0.34722	3.00864	20.0454	5.592	0.0169886	30.7197	26.7323	1.2336	470.005
TM554_FX_1	low elevation	Liquidambar formosana	Altingiaceae	554	119.437°E, 30.331°N	19.9107	0.503045	0.546472	6.91957	30.4017	4.354	0.0173058	41.4775	20.5172	0.994695	489.046
TM554_FX_2	low elevation	Liquidambar formosana	Altingiaceae	554	119.437°E, 30.331°N	19.9107	0.503045	0.546472	6.91957	30.4017	4.354	0.0321762	30.1444	18.415	1.13121	526.771
TM554_FX_3	low elevation	Liquidambar formosana	Altingiaceae	554	119.437°E, 30.331°N	19.9107	0.503045	0.546472	6.91957	30.4017	4.354	0.020763	42.2248	20.2577	0.974562	471.249
TM554_QSQG_1	low elevation	Quercus shennongii	Fagaceae	554	119.437°E, 30.331°N	19.9107	0.503045	0.546472	6.91957	30.4017	4.354	0.0125829	18.2857	19.1869	0.859016	497.615
TM554_QSQG_2	low elevation	Quercus shennongii	Fagaceae	554	119.437°E, 30.331°N	19.9107	0.503045	0.546472	6.91957	30.4017	4.354	0.0128856	35.4402	20.7645	0.904933	477.847
TM554_QSQG_3	low elevation	Quercus shennongii	Fagaceae	554	119.437°E, 30.331°N	19.9107	0.503045	0.546472	6.91957	30.4017	4.354	0.00903239	14.4648	21.6016	1.09049	510.309
TM554_CMQG_1	low elevation	Cyclobalanopsis myrsinifolia	Fagaceae	554	119.437°E, 30.331°N	19.9107	0.503045	0.546472	6.91957	30.4017	4.354	0.0106266	19.4531	19.5694	0.871149	487.629
TM554_CMQG_2	low elevation	Cyclobalanopsis myrsinifolia	Fagaceae	554	119.437°E, 30.331°N	19.9107	0.503045	0.546472	6.91957	30.4017	4.354	0.0129318	16.4182	20	0.9842	530.826
TM554_CMQG_3	low elevation	Cyclobalanopsis myrsinifolia	Fagaceae	554	119.437°E, 30.331°N	19.9107	0.503045	0.546472	6.91957	30.4017	4.354	0.0110412	17.4883	19.5629	0.910596	517.01
TM664_FX_1	low elevation	Liquidambar formosana	Altingiaceae	664	119.438°E, 30.335°N	18.5893	0.570285	0.615093	6.925	35.523	4.246	0.0150098	50.7961	27.058	1.12467	486.538
TM664_FX_2	low elevation	Liquidambar formosana	Altingiaceae	664	119.438°E, 30.335°N	18.5893	0.570285	0.615093	6.925	35.523	4.246	0.0226181	58.5405	20.8996	1.23207	495.621
TM664_FX_3	low elevation	Liquidambar formosana	Altingiaceae	664	119.438°E, 30.335°N	18.5893	0.570285	0.615093	6.925	35.523	4.246	0.0149082	45.9855	26.068	1.1522	489.115
TM664_QQL_1	low elevation	Cyclocarya paliurus	Juglandaceae	664	119.438°E, 30.335°N	18.5893	0.570285	0.615093	6.925	35.523	4.246	0.0328812	20.733	25.7322	1.29256	499.882
TM664_QQL_2	low elevation	Cyclocarya paliurus	Juglandaceae	664	119.438°E, 30.335°N	18.5893	0.570285	0.615093	6.925	35.523	4.246	0.0263856	23.143	24.9818	1.25041	510.723
TM664_QQL_3	low elevation	Cyclocarya paliurus	Juglandaceae	664	119.438°E, 30.335°N	18.5893	0.570285	0.615093	6.925	35.523	4.246	0.060201	30.8669	28.2653	1.3917	468.166
TM664_ZN_1	low elevation	Phoebe sheareri	Lauraceae	664	119.438°E, 30.335°N	18.5893	0.570285	0.615093	6.925	35.523	4.246	0.023694	68.5775	23.5463	1.77314	454.716
TM664_ZN_2	low elevation	Phoebe sheareri	Lauraceae	664	119.438°E, 30.335°N	18.5893	0.570285	0.615093	6.925	35.523	4.246	0.0229237	82.9514	22.7225	1.23037	463.47
TM664_ZN_3	low elevation	Phoebe sheareri	Lauraceae	664	119.438°E, 30.335°N	18.5893	0.570285	0.615093	6.925	35.523	4.246	0.0308408	61.7805	27.1499	1.46262	425.068
TM787_FX_1	middle elevation	Liquidambar formosana	Altingiaceae	787	119.433°E, 30.337°N	18.65	0.740014	1.12328	8.67366	37.4773	4.768	0.0174419	51.5377	20.3919	0.937296	455.538
TM787_FX_2	middle elevation	Liquidambar formosana	Altingiaceae	787	119.433°E, 30.337°N	18.65	0.740014	1.12328	8.67366	37.4773	4.768	0.0128976	42.8299	22.0884	1.15876	470.394
TM787_FX_3	middle elevation	Liquidambar formosana	Altingiaceae	787	119.433°E, 30.337°N	18.65	0.740014	1.12328	8.67366	37.4773	4.768	0.0811964	73.1663	21.2635	0.932897	467.035
TM787_DYJS_1	middle elevation	Zelkova schneideriana	Ulmaceae	787	119.433°E, 30.337°N	18.65	0.740014	1.12328	8.67366	37.4773	4.768	0.0124351	23.6139	26.7907	1.18937	451.817
TM787_DYJS_2	middle elevation	Zelkova schneideriana	Ulmaceae	787	119.433°E, 30.337°N	18.65	0.740014	1.12328	8.67366	37.4773	4.768	0.00966543	34.0221	23.4483	1.56979	464.848
TM787_DYJS_3	middle elevation	Zelkova schneideriana	Ulmaceae	787	119.433°E, 30.337°N	18.65	0.740014	1.12328	8.67366	37.4773	4.768	0.0125695	27.3908	27.3643	1.33268	449.331
TM787_QQL_1	middle elevation	Cyclocarya paliurus	Juglandaceae	787	119.433°E, 30.337°N	18.65	0.740014	1.12328	8.67366	37.4773	4.768	0.0746876	34.5691	25.4711	1.05641	522.143
TM787_QQL_2	middle elevation	Cyclocarya paliurus	Juglandaceae	787	119.433°E, 30.337°N	18.65	0.740014	1.12328	8.67366	37.4773	4.768	0.0630174	25.2414	19.8318	1.4146	461.374
TM787_QQL_3	middle elevation	Cyclocarya paliurus	Juglandaceae	787	119.433°E, 30.337°N	18.65	0.740014	1.12328	8.67366	37.4773	4.768	0.0796223	24.9885	26.7017	1.20026	491.058
TM860_QSQG_1	middle elevation	Quercus shennongii	Fagaceae	860	119.433°E, 30.338°N	18.4833	1.01819	0.603814	16.0115	47.2756	3.792	0.0143172	15.4913	18.9288	0.734814	479.285
TM860_QSQG_2	middle elevation	Quercus shennongii	Fagaceae	860	119.433°E, 30.338°N	18.4833	1.01819	0.603814	16.0115	47.2756	3.792	0.0174462	13.6478	17.6708	0.553025	452.661
TM860_QSQG_3	middle elevation	Quercus shennongii	Fagaceae	860	119.433°E, 30.338°N	18.4833	1.01819	0.603814	16.0115	47.2756	3.792	0.0211765	21.2434	18.1866	0.708869	481.323
TM860_QEFX_1	middle elevation	Liquidambar acalycina	Altingiaceae	860	119.433°E, 30.338°N	18.4833	1.01819	0.603814	16.0115	47.2756	3.792	0.0172569	68.7368	15.5762	0.635762	464.455
TM860_QEFX_2	middle elevation	Liquidambar acalycina	Altingiaceae	860	119.433°E, 30.338°N	18.4833	1.01819	0.603814	16.0115	47.2756	3.792	0.0159529	67.8268	17.5854	0.872112	429.511
TM860_QEFX_3	middle elevation	Liquidambar acalycina	Altingiaceae	860	119.433°E, 30.338°N	18.4833	1.01819	0.603814	16.0115	47.2756	3.792	0.0236478	51.4797	15.8317	0.729783	448.192
TM860_DWK_1	middle elevation	Lithocarpus brevicaudatus	Fagaceae	860	119.433°E, 30.338°N	18.4833	1.01819	0.603814	16.0115	47.2756	3.792	0.023141	52.0707	18.9363	0.99803	488.835
TM860_DWK_2	middle elevation	Lithocarpus brevicaudatus	Fagaceae	860	119.433°E, 30.338°N	18.4833	1.01819	0.603814	16.0115	47.2756	3.792	0.0270314	96.2892	17.5398	0.7173	471.875
TM860_DWK_3	middle elevation	Lithocarpus brevicaudatus	Fagaceae	860	119.433°E, 30.338°N	18.4833	1.01819	0.603814	16.0115	47.2756	3.792	0.0195711	61.9502	19.4838	0.761189	477.014
TM950_LGS_1	middle elevation	Nyssa sinensis	Nyssaceae	950	119.432°E, 30.338°N	17.8	0.63192	0.524603	10.2455	47.238	4.036	0.0205952	85.5469	21.5668	0.941409	415.455
TM950_LGS_2	middle elevation	Nyssa sinensis	Nyssaceae	950	119.432°E, 30.338°N	17.8	0.63192	0.524603	10.2455	47.238	4.036	0.0263341	37.749	18.9275	0.731232	484.967
TM950_LGS_3	middle elevation	Nyssa sinensis	Nyssaceae	950	119.432°E, 30.338°N	17.8	0.63192	0.524603	10.2455	47.238	4.036	0.0115236	35.8106	21.5527	1.33465	450.95
TM950_QSQG_1	middle elevation	Quercus shennongii	Fagaceae	950	119.432°E, 30.338°N	17.8	0.63192	0.524603	10.2455	47.238	4.036	0.0123673	17.585	19.6279	0.797342	443.814
TM950_QSQG_2	middle elevation	Quercus shennongii	Fagaceae	950	119.432°E, 30.338°N	17.8	0.63192	0.524603	10.2455	47.238	4.036	0.00835694	16.9839	20.1703	0.848068	446.471
TM950_QSQG_3	middle elevation	Quercus shennongii	Fagaceae	950	119.432°E, 30.338°N	17.8	0.63192	0.524603	10.2455	47.238	4.036	0.012645	8.11198	18.5738	0.68325	412.577
TM950_YLH_1	middle elevation	Styrax obassis	Styracaceae	950	119.432°E, 30.338°N	17.8	0.63192	0.524603	10.2455	47.238	4.036	0.0143827	61.6204	23.6279	0.843854	436.132
TM950_YLH_2	middle elevation	Styrax obassis	Styracaceae	950	119.432°E, 30.338°N	17.8	0.63192	0.524603	10.2455	47.238	4.036	0.0116108	58.1389	21.8206	0.723641	444.48
TM950_YLH_3	middle elevation	Styrax obassis	Styracaceae	950	119.432°E, 30.338°N	17.8	0.63192	0.524603	10.2455	47.238	4.036	0.0133887	51.0249	23.2649	0.902574	443.077
TM1113_DWK_1	high elevation	Lithocarpus brevicaudatus	Fagaceae	1113	119.435°E, 30.342°N	16.2333	0.576393	0.549571	8.12982	39.9102	3.824	0.0194681	50.6201	21.7574	1.39344	480.694
TM1113_DWK_2	high elevation	Lithocarpus brevicaudatus	Fagaceae	1113	119.435°E, 30.342°N	16.2333	0.576393	0.549571	8.12982	39.9102	3.824	0.0230459	47.4291	23.577	1.31527	462.045
TM1113_DWK_3	high elevation	Lithocarpus brevicaudatus	Fagaceae	1113	119.435°E, 30.342°N	16.2333	0.576393	0.549571	8.12982	39.9102	3.824	0.0177494	31.7522	19.386	1.13978	473.853
TM1113_MJZ_1	high elevation	Litsea auriculata	Lauraceae	1113	119.435°E, 30.342°N	16.2333	0.576393	0.549571	8.12982	39.9102	3.824	0.0267811	72.5808	21.5172	0.955665	501.429
TM1113_MJZ_2	high elevation	Litsea auriculata	Lauraceae	1113	119.435°E, 30.342°N	16.2333	0.576393	0.549571	8.12982	39.9102	3.824	0.0219006	91.6353	24.0496	1.06466	496.037
TM1113_MJZ_3	high elevation	Litsea auriculata	Lauraceae	1113	119.435°E, 30.342°N	16.2333	0.576393	0.549571	8.12982	39.9102	3.824	0.0277115	99.7888	26.0033	1.03814	505.007
TM1113_QC_1	high elevation	Quercus stewardiana	Fagaceae	1113	119.435°E, 30.342°N	16.2333	0.576393	0.549571	8.12982	39.9102	3.824	0.0227613	20.1865	19.8174	1.02087	503.296
TM1113_QC_2	high elevation	Quercus stewardiana	Fagaceae	1113	119.435°E, 30.342°N	16.2333	0.576393	0.549571	8.12982	39.9102	3.824	0.0170963	15.9977	18.7156	1.14679	484.511
TM1113_QC_3	high elevation	Quercus stewardiana	Fagaceae	1113	119.435°E, 30.342°N	16.2333	0.576393	0.549571	8.12982	39.9102	3.824	0.0132769	12.0775	20.5681	0.891283	486.935
TM1328_XYBX_1	high elevation	Pterostyrax corymbosus	Styracaceae	1328	119.432°E, 30.348°N	15.5167	0.563504	0.699875	6.94962	43.9466	4.12	0.0162734	37.8829	22.4511	0.837679	481.368
TM1328_XYBX_2	high elevation	Pterostyrax corymbosus	Styracaceae	1328	119.432°E, 30.348°N	15.5167	0.563504	0.699875	6.94962	43.9466	4.12	0.0131987	41.8839	25.0856	0.955204	473.352
TM1328_XYBX_3	high elevation	Pterostyrax corymbosus	Styracaceae	1328	119.432°E, 30.348°N	15.5167	0.563504	0.699875	6.94962	43.9466	4.12	0.0158013	29.8905	24.6224	1.11474	459.894
TM1328_ZL_1	high elevation	Castanea henryi	Fagaceae	1328	119.432°E, 30.348°N	15.5167	0.563504	0.699875	6.94962	43.9466	4.12	0.0240455	47.1042	21.9535	0.883721	492.977
TM1328_ZL_2	high elevation	Castanea henryi	Fagaceae	1328	119.432°E, 30.348°N	15.5167	0.563504	0.699875	6.94962	43.9466	4.12	0.0233938	71.7502	23.7427	1.15984	492.622
TM1328_ZL_3	high elevation	Castanea henryi	Fagaceae	1328	119.432°E, 30.348°N	15.5167	0.563504	0.699875	6.94962	43.9466	4.12	0.0233755	69.4507	26.5846	1.13415	507.692
TM1328_QZL_1	high elevation	Pyrus ussuriensis	Rosaceae	1328	119.432°E, 30.348°N	15.5167	0.563504	0.699875	6.94962	43.9466	4.12	0.0126016	18.0015	27.1628	1.17608	503.492
TM1328_QZL_2	high elevation	Pyrus ussuriensis	Rosaceae	1328	119.432°E, 30.348°N	15.5167	0.563504	0.699875	6.94962	43.9466	4.12	0.0144314	28.0927	24.3438	1.11549	507.692
TM1328_QZL_3	high elevation	Pyrus ussuriensis	Rosaceae	1328	119.432°E, 30.348°N	15.5167	0.563504	0.699875	6.94962	43.9466	4.12	0.0157407	28.1528	24.7675	1.04715	516.879
TM1476_SZH_1	high elevation	Cornus kousa	Cornaceae	1476	119.42°E, 30.349°N	14.9286	0.51684	0.864738	11.5497	43.7756	4.522	0.0226465	22.9235	18.7398	1.00229	495.747
TM1476_SZH_2	high elevation	Cornus kousa	Cornaceae	1476	119.42°E, 30.349°N	14.9286	0.51684	0.864738	11.5497	43.7756	4.522	0.0240076	20.1798	20.0065	0.961351	495.121
TM1476_SZH_3	high elevation	Cornus kousa	Cornaceae	1476	119.42°E, 30.349°N	14.9286	0.51684	0.864738	11.5497	43.7756	4.522	0.0190084	26.1698	19.0557	0.918268	464.389
TM1476_DTS_1	high elevation	Cornus controversa	Cornaceae	1476	119.42°E, 30.349°N	14.9286	0.51684	0.864738	11.5497	43.7756	4.522	0.0224568	27.9564	16.7027	0.930842	510.337
TM1476_DTS_2	high elevation	Cornus controversa	Cornaceae	1476	119.42°E, 30.349°N	14.9286	0.51684	0.864738	11.5497	43.7756	4.522	0.0213787	32.7802	21.1425	1.15233	488.606
TM1476_DTS_3	high elevation	Cornus controversa	Cornaceae	1476	119.42°E, 30.349°N	14.9286	0.51684	0.864738	11.5497	43.7756	4.522	0.0218555	43.0974	22.9478	0.988103	497.413
TM1476_MSJZ_1	high elevation	Malus baccata	Rosaceae	1476	119.42°E, 30.349°N	14.9286	0.51684	0.864738	11.5497	43.7756	4.522	0.0213581	25.44	18.3652	0.92617	500.065
TM1476_MSJZ_2	high elevation	Malus baccata	Rosaceae	1476	119.42°E, 30.349°N	14.9286	0.51684	0.864738	11.5497	43.7756	4.522	0.0186649	20.7188	18.1842	0.858184	530.92
TM1476_MSJZ_3	high elevation	Malus baccata	Rosaceae	1476	119.42°E, 30.349°N	14.9286	0.51684	0.864738	11.5497	43.7756	4.522	0.0218009	22.71	16.7396	0.983339	548.392

## Sheet: Table S2
Table S2 The metagenome information of phyllosphere microbiome
Sample ID	# of raw reads（R1+R2）	# of CoupledReads (trimmed)	% trimmed/raw reads	raw read length	trimed read length	Number(chloroplast)	%Chloroplast/CoupledReads	CoupledReads(Clean)	% Clean/CoupledReads	CoupledReadsAllClean	%AllClean/Clean CoupledReads	Total length	Coverage (%)
TM364_ZH_1	39461126	34516086	0.874686	151	143.927	178248	0.0051642	34337838	0.994836	33613834	0.978915	306904563	0.675949
TM364_ZH_2	39365462	34671714	0.880765	151	143.48	238786	0.00688705	34432928	0.993113	33015506	0.958835	398631418	0.763634
TM364_ZH_3	35113648	31126992	0.886464	151	143.682	210598	0.00676577	30916394	0.993234	29851444	0.965554	323436623	0.690274
TM364_HX_1	43660626	39042814	0.894234	151	143.079	128466	0.00329039	38914348	0.99671	35442990	0.910795	263703297	0.708944
TM364_HX_2	49222692	44478668	0.903621	151	143.154	2038	4.58197e-05	44476630	0.999954	44348568	0.997121	332511055	0.746965
TM364_HX_3	48282656	43540750	0.901789	151	142.94	1546	3.5507e-05	43539204	0.999964	43402866	0.996869	281235460	0.718927
TM364_ML_1	48272596	43439488	0.899879	151	143.073	334400	0.00769806	43105088	0.992302	35751630	0.829406	200913385	0.675835
TM364_ML_2	44696612	40378574	0.903392	151	143.589	250162	0.00619541	40128412	0.993805	35867252	0.893812	203980338	0.62664
TM364_ML_3	39085932	34741794	0.888857	151	143.579	239124	0.00688289	34502670	0.993117	28199780	0.817322	171712311	0.508386
TM432_FX_1	35057806	30811536	0.878878	151	142.899	113728	0.00369109	30697808	0.996309	29915154	0.974505	178223617	0.527387
TM432_FX_2	36763446	32337096	0.879599	151	143.186	90050	0.00278473	32247046	0.997215	31579228	0.979291	213025724	0.559072
TM432_FX_3	34920506	30444684	0.871828	151	142.319	161954	0.00531962	30282730	0.99468	29547506	0.975721	184080195	0.522668
TM432_CC_1	45973472	40958344	0.890913	151	142.123	74836	0.00182712	40883508	0.998173	40337324	0.98664	249651986	0.765771
TM432_CC_2	36650560	32362372	0.882998	151	142.639	12644	0.000390701	32349728	0.999609	32196636	0.995268	205307807	0.779407
TM432_CC_3	51747008	46471114	0.898044	151	143.042	58622	0.00126147	46412492	0.998739	46049228	0.992173	192787893	0.865311
TM432_ZHE_1	49529060	44425864	0.896966	151	142.758	3560	8.01335e-05	44422304	0.99992	44248000	0.996076	237466526	0.703003
TM554_FX_1	43906228	39907610	0.908928	151	144.293	22026	0.000551925	39885584	0.999448	39783872	0.99745	155902633	0.877479
TM554_FX_2	44847380	40240010	0.897266	151	143.255	16440	0.000408549	40223570	0.999591	39995008	0.994318	178977382	0.721604
TM554_FX_3	44899574	40079050	0.892638	151	142.663	1398	3.48811e-05	40077652	0.999965	40025762	0.998705	214418970	0.899746
TM554_QSQG_1	35283986	31175466	0.883559	151	145.989	5156	0.000165386	31170310	0.999835	30338510	0.973314	236283657	0.574981
TM554_QSQG_2	33737448	29909392	0.886534	151	145.826	28334	0.000947328	29881058	0.999053	28039974	0.938386	235099719	0.620391
TM554_CMQG_1	43140032	38813150	0.899701	151	143.77	12460	0.000321025	38800690	0.999679	37696044	0.97153	295752270	0.627958
TM554_CMQG_2	39625028	35416786	0.893798	151	143.289	5300	0.000149647	35411486	0.99985	34372780	0.970668	271113804	0.589734
TM554_QSQG_3	40529956	36736022	0.906392	151	144.048	62890	0.00171194	36673132	0.998288	31134718	0.848979	259547052	0.642773
TM554_CMQG_3	34575388	30498468	0.882086	151	145.532	6810	0.00022329	30491658	0.999777	29310246	0.961255	230092166	0.541998
TM664_FX_1	37545208	34399490	0.916215	151	144.7	76746	0.00223102	34322744	0.997769	34060192	0.99235	140874370	0.855706
TM664_QQL_1	37308998	32460990	0.870058	151	145.37	872	2.6863e-05	32460118	0.999973	32331646	0.996042	241588767	0.677201
TM664_QQL_2	37749206	33609336	0.890332	151	146.439	552	1.6424e-05	33608784	0.999984	33509692	0.997052	280960141	0.644335
TM664_ZN_1	40091528	35524574	0.886087	151	146.515	9378	0.000263986	35515196	0.999736	35285718	0.993539	168370881	0.692063
TM664_FX_2	44341964	40422012	0.911597	151	144.143	22762	0.000563109	40399250	0.999437	40045940	0.991255	268942659	0.641429
TM664_FX_3	37794948	33985092	0.899197	151	144.064	23176	0.000681946	33961916	0.999318	33559256	0.988144	244141146	0.587515
TM664_ZN_2	37843074	33455580	0.884061	151	146.368	9880	0.000295317	33445700	0.999705	33253798	0.994262	207512136	0.601894
TM664_QQL_3	36632922	32428858	0.885238	151	145.795	3690	0.000113788	32425168	0.999886	32064614	0.98888	306588618	0.626335
TM664_ZN_3	34252452	30405340	0.887684	151	146.59	3488	0.000114717	30401852	0.999885	30262026	0.995401	185440276	0.564409
TM787_FX_1	39227402	34370130	0.876177	151	142.616	51812	0.00150747	34318318	0.998493	33963216	0.989653	192428721	0.550493
TM787_DYJS_1	35894874	31701224	0.883169	151	145.592	11262	0.000355254	31689962	0.999645	31124124	0.982145	245051896	0.588485
TM787_QQL_1	36762652	32603364	0.886861	151	143.226	682	2.09181e-05	32602682	0.999979	32472872	0.996018	96963525	0.748327
TM787_FX_2	40382220	35537870	0.880038	151	142.897	17702	0.000498117	35520168	0.999502	35161678	0.989907	236825757	0.64645
TM787_FX_3	50589112	45465366	0.898718	151	142.829	9542	0.000209874	45455824	0.99979	45254700	0.995575	269899996	0.686544
TM787_DYJS_2	43875448	38875382	0.88604	151	145.869	11026	0.000283624	38864356	0.999716	38589338	0.992924	243777761	0.643192
TM787_QQL_2	48479588	43297356	0.893105	151	142.52	1624	3.75081e-05	43295732	0.999962	43009140	0.993381	365848940	0.634029
TM787_DYJS_3	36590934	32138114	0.878308	151	145.644	6134	0.000190864	32131980	0.999809	31860012	0.991536	193356750	0.543324
TM787_QQL_3	34368672	30560862	0.889207	151	146.139	8958	0.00029312	30551904	0.999707	29400396	0.96231	240982779	0.580573
TM860_QSQG_1	36226074	32231568	0.889734	151	146.399	10826	0.000335882	32220742	0.999664	31549608	0.979171	320517987	0.637206
TM860_QEFX_1	43000718	38763964	0.901472	151	143.843	261030	0.00673383	38502934	0.993266	37443488	0.972484	251088336	0.691372
TM860_QEFX_2	36779712	32825730	0.892496	151	143.44	269278	0.00820326	32556452	0.991797	31533016	0.968564	175220848	0.603006
TM860_QSQG_2	38797894	34613094	0.892138	151	146.391	7840	0.000226504	34605254	0.999773	33806264	0.976911	319402387	0.690161
TM860_DWK_1	37238748	32095624	0.861888	151	145.288	18210	0.000567367	32077414	0.999433	30727666	0.957922	212477481	0.718484
TM860_QSQG_3	37512346	32525388	0.867058	151	145.411	12458	0.000383024	32512930	0.999617	31716274	0.975497	339890387	0.698608
TM860_QEFX_3	38497676	33828714	0.878721	151	144.974	456714	0.0135008	33372000	0.986499	31768992	0.951965	272982846	0.684972
TM860_DWK_2	38210028	34110200	0.892703	151	145.853	9860	0.000289063	34100340	0.999711	33366546	0.978481	150586967	0.810856
TM860_DWK_3	34903514	30846906	0.883777	151	145.823	4766	0.000154505	30842140	0.999845	30527832	0.989809	177870865	0.707282
TM950_LGS_1	61455398	54518580	0.887124	151	142.248	3094	5.67513e-05	54515486	0.999943	54355434	0.997064	375278774	0.78545
TM950_QSQG_1	36669350	32266346	0.879927	151	145.84	6150	0.000190601	32260196	0.999809	31738544	0.98383	198792104	0.601184
TM950_LGS_2	48711150	43170568	0.886256	151	142.404	73156	0.00169458	43097412	0.998305	42595372	0.988351	287992118	0.636185
TM950_YLH_1	37247376	32506636	0.872723	151	145.681	2990	9.19812e-05	32503646	0.999908	32414690	0.997263	169278972	0.500334
TM950_QSQG_2	34840692	31171732	0.894693	151	146.461	10992	0.000352627	31160740	0.999647	30552368	0.980476	279441040	0.604606
TM950_YLH_2	36722880	32294168	0.879402	151	146.063	3694	0.000114386	32290474	0.999886	32170252	0.996277	163871258	0.533432
TM950_YLH_3	35586648	31259480	0.878405	151	145.507	2872	9.18761e-05	31256608	0.999908	31167494	0.997149	166091123	0.652285
TM950_QSQG_3	37942320	33484562	0.882512	151	145.76	1804	5.38756e-05	33482758	0.999946	33417594	0.998054	172294989	0.736426
TM950_LGS_3	34051556	29269200	0.859555	151	145.001	1422	4.85835e-05	29267778	0.999951	29226552	0.998591	100085930	0.687074
TM1113_DWK_1	36561020	31916032	0.872952	151	145.719	3852	0.000120692	31912180	0.999879	31077394	0.973841	297766630	0.638398
TM1113_MJZ_1	36808660	32455896	0.881746	151	145.92	11414	0.000351677	32444482	0.999648	32384262	0.998144	113532711	0.9338
TM1113_DWK_2	34232386	29555336	0.863374	151	145.634	8876	0.000300318	29546460	0.9997	29031468	0.98257	208721725	0.769538
TM1113_QC_1	50823714	45696424	0.899116	151	143.529	8998	0.000196908	45687426	0.999803	42253700	0.924843	234315049	0.760445
TM1113_MJZ_2	37607400	33102338	0.880208	151	144.733	244438	0.00738431	32857900	0.992616	31995954	0.973767	237048159	0.643268
TM1113_QC_2	33977550	30100196	0.885885	151	145.73	16704	0.000554947	30083492	0.999445	28138148	0.935335	183621275	0.559555
TM1113_DWK_3	36755438	32257424	0.877623	151	145.875	24062	0.000745937	32233362	0.999254	31041306	0.963018	359332127	0.728228
TM1113_QC_3	45755358	40976252	0.895551	151	142.559	2716	6.62823e-05	40973536	0.999934	40824828	0.996371	203365026	0.722726
TM1113_MJZ_3	36843818	31927480	0.866563	151	145.306	6992	0.000218996	31920488	0.999781	31805808	0.996407	146215807	0.723555
TM1328_XYBX_1	43013240	38741710	0.900693	151	143.816	4088	0.000105519	38737622	0.999894	38534370	0.994753	360270562	0.662013
TM1328_XYBX_2	48406470	44337540	0.915942	151	144.867	3012	6.79334e-05	44334528	0.999932	44145012	0.995725	388804406	0.721312
TM1328_ZL_1	46667866	40963842	0.877774	151	142.221	78726	0.00192184	40885116	0.998078	38278498	0.936245	315908636	0.65081
TM1328_ZL_2	41192062	36927552	0.896473	151	144.214	161502	0.00437348	36766050	0.995627	32465886	0.88304	265185095	0.706593
TM1328_ZL_3	48095736	44237568	0.919781	151	145.53	99046	0.00223896	44138522	0.997761	40517600	0.917965	348052379	0.698031
TM1328_QZL_1	51096148	46972974	0.919306	151	144.938	1766	3.75961e-05	46971208	0.999962	46777750	0.995881	225062614	0.839635
TM1328_XYBX_3	49656722	45844526	0.923229	151	145.623	1230	2.68298e-05	45843296	0.999973	45667278	0.99616	295296749	0.766193
TM1328_QZL_2	43668056	40389456	0.92492	151	145.631	1634	4.04561e-05	40387822	0.99996	40233216	0.996172	122579991	0.878784
TM1328_QZL_3	46381194	42655460	0.919671	151	145.564	610	1.43006e-05	42654850	0.999986	42593342	0.998558	129108933	0.91529
TM1476_SZH_1	42076572	38544470	0.916055	151	145.065	1182	3.06659e-05	38543288	0.999969	38501720	0.998922	77381150	0.906372
TM1476_DTS_1	50183466	46031210	0.917258	151	144.977	70276	0.0015267	45960934	0.998473	45427030	0.988384	242352946	0.798671
TM1476_DTS_2	54946238	48164272	0.876571	151	143.297	10406	0.000216052	48153866	0.999784	47890858	0.994538	419027623	0.709001
TM1476_MSJZ_1	47946218	44073994	0.919238	151	144.923	8016	0.000181876	44065978	0.999818	43010168	0.97604	209443154	0.813112
TM1476_MSJZ_2	49249818	44984116	0.913386	151	145.042	6068	0.000134892	44978048	0.999865	44668196	0.993111	376115399	0.740169
TM1476_SZH_3	53550182	48784796	0.911011	151	144.674	5884	0.000120611	48778912	0.999879	48559980	0.995512	492988951	0.756317
TM1476_MSJZ_3	52689192	48398660	0.918569	151	145.331	16412	0.0003391	48382248	0.999661	46298378	0.956929	343201635	0.722207
TM1476_DTS_3	48474190	43975104	0.907186	151	143.66	39370	0.000895279	43935734	0.999105	43402132	0.987855	343416741	0.727832
TM1476_SZH_2	44057216	39031870	0.885936	151	146.123	4070	0.000104274	39027800	0.999896	38219798	0.979297	294489825	0.726316

## Sheet: Table S3
Table S3 The average relative abundance of differential bacterial OTUs by DESeq2 (%)
OTUID	low elevations	middle elevations	high elevations
OTU3575	0.00309756	0.0391597	0
OTU6586	0.000958304	0.0256813	0.000195353
OTU20169	0.0112027	0.023379	0.00284655
OTU20170	0.00999072	0.0428069	0.0049203
OTU18121	0.0386762	0.0161139	0.00240997
OTU6272	0.00909674	0.0279719	0.00175831
OTU1148	0.00710447	0.0244731	0.00155842
OTU11172	0.0123456	0.0468999	0.00308445
OTU15982	0.0143778	0.101187	0.00727372
OTU20838	0.0559782	0.0797713	0.015031
OTU4023	0.00670717	0.0259417	0.00253773
OTU17450	0.00277425	0.0216782	0
OTU10217	0.00290117	0.0281909	0.000359688
OTU2843	0.0216575	0.0805886	0.00372979
OTU3379	0.0347678	0.0892249	0.00332838
OTU529	0.128837	0.153983	0.568427
OTU2443	0.0275523	0.103676	0.551485
OTU14331	0.0597575	0.0514763	0.486115
OTU17940	0.0709667	0.179981	0.43187
OTU14933	0.176044	0.197335	0.413789
OTU1873	0.0118638	0.0552328	0.00716241
OTU20870	0.0141924	0.00458784	0.313661
OTU20112	0.0220405	0.0279263	0.256272
OTU20011	0.0270496	0.0397938	0.183985
OTU10288	0.160883	0.0442916	0.016086
OTU16296	0.0554439	0.00981003	0.00220084
OTU19507	0.0944303	0.0123018	0.00197721
OTU915	0.0996369	0.0329589	0.0115177
OTU5695	0.0529683	0.000261432	0.006255
OTU1247	0.101709	0.00108889	0.00970791
OTU5419	0.166776	0.00263109	0.0174741
OTU5694	0.108801	0.00225167	0.0118523
OTU5696	0.0902131	0.000757906	0.0127498
OTU5701	0.198691	0.00390564	0.0276997
OTU8524	0.084068	0.00177486	0.0201469
OTU9345	0.066508	0.0328346	0.145952
OTU1008	0.00775795	0.0180002	0.13812
OTU843	0.0180958	0.0669452	0.128483
OTU3874	0.125649	0.031388	0.0369276
OTU20440	0.0121234	0.00843954	0.126594
OTU11436	0.107603	0.00660628	0.115318
OTU17569	0.0188378	0.0175428	0.107931
OTU8861	0.0223572	0.0219582	0.0802133
OTU17400	0.0180918	0.0181461	0.0722939
OTU10552	0.00192985	0.0078076	0.0677228
OTU18406	0.00174973	0.00862887	0.0656578
OTU12539	0.0117734	0.016712	0.0540697
OTU12223	0.00631978	0.0396315	0.0515082
OTU7020	0.0045119	0.00760506	0.0503679
OTU1032	0.181303	0.0308715	0.00655941
OTU14769	0.0219522	0.00140682	0.000195353
OTU15009	0.186587	0.0340479	0.00639325
OTU15801	0.00260876	0.0437017	0.00350431
OTU16828	0.0251071	0.0198708	0.000737664
OTU17104	0.0137897	0.0222126	0.000555041
OTU17908	0.129864	0.0257079	0.00521522
OTU18655	0.120213	0.026653	0.00237216
OTU18946	0.453283	0.0943664	0.0137402
OTU19107	0.277579	0.0674859	0.014721
OTU19914	0.061545	0.00682268	0.00184432
OTU20105	0.523429	0.0729725	0.0215634
OTU9340	0.00269424	0.103871	0.0464911
OTU9364	0.421051	0.0994793	0.105577
OTU8636	0.00964561	0.0508522	0.00292598
OTU14978	0.0375612	0.00485364	0.0166982
OTU15610	0.0549054	0.00610546	0.00200892
OTU18715	0.213246	0.123138	0.0309815
OTU18768	0.0167656	0.0211425	0.00202494
OTU2540	0.00828503	0.0979182	0.0542417
OTU6292	0.0235576	0.0694905	0.0171695
OTU9653	0.0156231	0.0186553	0.00181189

## Sheet: Table S4
Table S4 NMDS1 value of phyllosphere bacterial composition
SampleID	NMDS1	NMDS2
TM364_HX_1	-0.0878019	0.111401
TM364_HX_2	-0.0935799	0.0920561
TM364_HX_3	-0.0651301	0.0615713
TM364_ML_1	0.0471462	0.072425
TM364_ML_2	0.0637252	0.0165713
TM364_ML_3	0.128784	-0.0181712
TM364_ZH_1	0.118144	0.0249535
TM364_ZH_2	0.0423998	0.118483
TM364_ZH_3	0.0834416	0.118381
TM432_CC_1	-0.0123018	0.104526
TM432_CC_2	-0.0537473	0.109372
TM432_CC_3	-0.113541	0.144009
TM432_FX_1	0.139927	0.0597459
TM432_FX_2	0.0921772	0.0659986
TM432_FX_3	0.175798	0.0535895
TM432_ZHE_1	0.0185995	0.0766435
TM554_CMQG_1	-0.0200683	-0.09915
TM554_CMQG_2	0.0461806	-0.0251445
TM554_CMQG_3	0.0866728	-0.074207
TM554_FX_1	-0.16186	-0.109248
TM554_FX_2	-0.116688	-0.0939112
TM554_FX_3	-0.122008	0.0137631
TM554_QSQG_1	0.155291	-0.0675812
TM554_QSQG_2	-0.0155104	-0.041761
TM554_QSQG_3	0.0273036	0.0191323
TM664_FX_1	-0.185377	0.00540361
TM664_FX_2	0.0916448	-0.0631561
TM664_FX_3	0.105991	-0.0438798
TM664_QQL_1	-0.0479166	-0.0443349
TM664_QQL_2	-0.0142816	-0.00834162
TM664_QQL_3	0.0135143	-0.0116924
TM664_ZN_1	0.072969	-0.0626962
TM664_ZN_2	0.158794	-0.0482348
TM664_ZN_3	0.144262	-0.0547254
TM787_DYJS_1	0.101915	-0.103698
TM787_DYJS_2	0.16394	0.0659624
TM787_DYJS_3	0.125027	0.0811015
TM787_FX_1	0.0216724	0.0963749
TM787_FX_2	-0.0225438	0.109923
TM787_FX_3	-0.0418908	0.0885676
TM787_QQL_1	-0.150893	-0.127983
TM787_QQL_2	0.074464	0.0274267
TM787_QQL_3	0.0149563	0.0117298
TM860_DWK_1	-0.0633437	-0.135298
TM860_DWK_2	-0.159782	-0.200181
TM860_DWK_3	-0.132305	-0.04821
TM860_QEFX_1	0.0586806	0.145102
TM860_QEFX_2	-0.00265235	0.245526
TM860_QEFX_3	-0.0156574	0.145334
TM860_QSQG_1	0.0530337	0.111638
TM860_QSQG_2	0.16313	-0.0881485
TM860_QSQG_3	0.138591	-0.0882732
TM950_LGS_1	-0.0732334	0.109665
TM950_LGS_2	0.0093611	0.174741
TM950_LGS_3	-0.198542	-0.0280626
TM950_QSQG_1	-0.00766025	0.0477849
TM950_QSQG_2	-0.0491237	0.0560885
TM950_QSQG_3	-0.0956779	-0.018533
TM950_YLH_1	0.208348	-0.00757301
TM950_YLH_2	0.20581	-0.0251121
TM950_YLH_3	-0.0497673	-0.0844047
TM1113_DWK_1	0.047543	-0.0536813
TM1113_DWK_2	-0.118131	0.0950198
TM1113_DWK_3	0.0109068	-0.0201974
TM1113_MJZ_1	-0.17586	0.0232536
TM1113_MJZ_2	-0.0434787	-0.00510298
TM1113_MJZ_3	-0.085347	0.00136738
TM1113_QC_1	-0.103607	-0.0150919
TM1113_QC_2	0.102294	-0.0197614
TM1113_QC_3	-0.114755	-0.066671
TM1328_QZL_1	-0.129944	0.0787433
TM1328_QZL_2	-0.198251	-0.00452663
TM1328_QZL_3	-0.173784	0.0528126
TM1328_XYBX_1	0.0786218	-0.0184939
TM1328_XYBX_2	0.0450421	0.00790528
TM1328_XYBX_3	0.0222252	-0.110295
TM1328_ZL_1	-0.0216471	-0.000325592
TM1328_ZL_2	-0.0492477	-0.0297235
TM1328_ZL_3	-0.00712721	0.00722479
TM1476_DTS_1	-0.0887624	-0.0945193
TM1476_DTS_2	0.0216512	-0.0611452
TM1476_DTS_3	0.0468168	-0.119595
TM1476_MSJZ_1	-0.065313	-0.0548622
TM1476_MSJZ_2	0.0270456	-0.139287
TM1476_MSJZ_3	0.0434144	-0.115902
TM1476_SZH_1	-0.18345	-0.0769479
TM1476_SZH_2	0.0174325	-0.104184
TM1476_SZH_3	0.116903	-0.119293

## Sheet: Table S5
Table S5 The PC1 axis value of plant traits
SampleID	PC1
TM364_ZH_1	1.40456
TM364_ZH_2	0.763673
TM364_ZH_3	-0.48216
TM364_HX_1	-0.0725173
TM364_HX_2	1.11608
TM364_HX_3	0.977772
TM364_ML_1	0.0224536
TM364_ML_2	-0.595031
TM364_ML_3	-0.983952
TM432_FX_1	1.30199
TM432_FX_2	1.80198
TM432_FX_3	1.5521
TM432_CC_1	-0.829725
TM432_CC_2	-1.22626
TM432_CC_3	-2.8182
TM432_ZHE_1	-1.46617
TM554_FX_1	0.364769
TM554_FX_2	0.0114969
TM554_FX_3	0.487885
TM554_QSQG_1	1.24018
TM554_QSQG_2	0.753943
TM554_QSQG_3	0.0833971
TM554_CMQG_1	1.19832
TM554_CMQG_2	0.556187
TM554_CMQG_3	0.956295
TM664_FX_1	-1.36537
TM664_FX_2	-0.663346
TM664_FX_3	-1.22599
TM664_QQL_1	-1.80298
TM664_QQL_2	-1.4653
TM664_QQL_3	-3.04812
TM664_ZN_1	-2.73872
TM664_ZN_2	-1.04698
TM664_ZN_3	-2.49576
TM787_FX_1	0.64513
TM787_FX_2	-0.295578
TM787_FX_3	-0.884593
TM787_DYJS_1	-1.13611
TM787_DYJS_2	-1.67387
TM787_DYJS_3	-1.70066
TM787_QQL_1	-1.99489
TM787_QQL_2	-1.38547
TM787_QQL_3	-2.57479
TM860_QSQG_1	1.73341
TM860_QSQG_2	2.60885
TM860_QSQG_3	1.79114
TM860_QEFX_1	2.39331
TM860_QEFX_2	1.45372
TM860_QEFX_3	2.11855
TM860_DWK_1	0.503634
TM860_DWK_2	1.3613
TM860_DWK_3	1.16288
TM950_LGS_1	0.298092
TM950_LGS_2	1.35799
TM950_LGS_3	-0.562551
TM950_QSQG_1	1.58087
TM950_QSQG_2	1.38355
TM950_QSQG_3	2.33118
TM950_YLH_1	0.346251
TM950_YLH_2	1.11381
TM950_YLH_3	0.297223
TM1113_DWK_1	-1.15181
TM1113_DWK_2	-1.2512
TM1113_DWK_3	0.27681
TM1113_MJZ_1	-0.145452
TM1113_MJZ_2	-0.995726
TM1113_MJZ_3	-1.51176
TM1113_QC_1	0.398108
TM1113_QC_2	0.456147
TM1113_QC_3	0.934156
TM1328_XYBX_1	0.519713
TM1328_XYBX_2	-0.304858
TM1328_XYBX_3	-0.60597
TM1328_ZL_1	0.22978
TM1328_ZL_2	-1.10866
TM1328_ZL_3	-1.66177
TM1328_QZL_1	-1.36659
TM1328_QZL_2	-0.724582
TM1328_QZL_3	-0.669645
TM1476_SZH_1	0.691961
TM1476_SZH_2	0.552034
TM1476_SZH_3	1.06573
TM1476_DTS_1	1.23075
TM1476_DTS_2	-0.257386
TM1476_DTS_3	-0.241751
TM1476_MSJZ_1	0.98715
TM1476_MSJZ_2	1.17315
TM1476_MSJZ_3	0.942768

## Sheet: Table S6
Table S6 The PC1 axis value of soil properties
SampleID	Soil_PC1
TM364_ZH_1	3.41607
TM364_ZH_2	3.41607
TM364_ZH_3	3.41607
TM364_HX_1	3.41607
TM364_HX_2	3.41607
TM364_HX_3	3.41607
TM364_ML_1	3.41607
TM364_ML_2	3.41607
TM364_ML_3	3.41607
TM432_FX_1	3.28339
TM432_FX_2	3.28339
TM432_FX_3	3.28339
TM432_CC_1	3.28339
TM432_CC_2	3.28339
TM432_CC_3	3.28339
TM432_ZHE_1	3.28339
TM554_FX_1	0.737489
TM554_FX_2	0.737489
TM554_FX_3	0.737489
TM554_QSQG_1	0.737489
TM554_QSQG_2	0.737489
TM554_QSQG_3	0.737489
TM554_CMQG_1	0.737489
TM554_CMQG_2	0.737489
TM554_CMQG_3	0.737489
TM664_FX_1	0.159764
TM664_FX_2	0.159764
TM664_FX_3	0.159764
TM664_QQL_1	0.159764
TM664_QQL_2	0.159764
TM664_QQL_3	0.159764
TM664_ZN_1	0.159764
TM664_ZN_2	0.159764
TM664_ZN_3	0.159764
TM787_FX_1	-0.894395
TM787_FX_2	-0.894395
TM787_FX_3	-0.894395
TM787_DYJS_1	-0.894395
TM787_DYJS_2	-0.894395
TM787_DYJS_3	-0.894395
TM787_QQL_1	-0.894395
TM787_QQL_2	-0.894395
TM787_QQL_3	-0.894395
TM860_QSQG_1	-3.03433
TM860_QSQG_2	-3.03433
TM860_QSQG_3	-3.03433
TM860_QEFX_1	-3.03433
TM860_QEFX_2	-3.03433
TM860_QEFX_3	-3.03433
TM860_DWK_1	-3.03433
TM860_DWK_2	-3.03433
TM860_DWK_3	-3.03433
TM950_LGS_1	-1.12106
TM950_LGS_2	-1.12106
TM950_LGS_3	-1.12106
TM950_QSQG_1	-1.12106
TM950_QSQG_2	-1.12106
TM950_QSQG_3	-1.12106
TM950_YLH_1	-1.12106
TM950_YLH_2	-1.12106
TM950_YLH_3	-1.12106
TM1113_DWK_1	-0.396836
TM1113_DWK_2	-0.396836
TM1113_DWK_3	-0.396836
TM1113_MJZ_1	-0.396836
TM1113_MJZ_2	-0.396836
TM1113_MJZ_3	-0.396836
TM1113_QC_1	-0.396836
TM1113_QC_2	-0.396836
TM1113_QC_3	-0.396836
TM1328_XYBX_1	-0.459209
TM1328_XYBX_2	-0.459209
TM1328_XYBX_3	-0.459209
TM1328_ZL_1	-0.459209
TM1328_ZL_2	-0.459209
TM1328_ZL_3	-0.459209
TM1328_QZL_1	-0.459209
TM1328_QZL_2	-0.459209
TM1328_QZL_3	-0.459209
TM1476_SZH_1	-0.961238
TM1476_SZH_2	-0.961238
TM1476_SZH_3	-0.961238
TM1476_DTS_1	-0.961238
TM1476_DTS_2	-0.961238
TM1476_DTS_3	-0.961238
TM1476_MSJZ_1	-0.961238
TM1476_MSJZ_2	-0.961238
TM1476_MSJZ_3	-0.961238

## Sheet: Table S7
Table S7 pcnm1 axis of plant phylogeny
plant species	pncm1
Quercus_stewardiana	-0.305683
Quercus_acutissima	-0.305683
Cyclobalanopsis_myrsinifolia*	-0.305682
Quercus_shennongii*	-0.305682
Castanea_henryi	-0.305682
Lithocarpus_brevicaudatus*	-0.305682
Cyclocarya_paliurus	-0.0317227
Platycarya_strobilacea**	-0.0317227
Zelkova_schneideriana	0.185463
Maclura_tricuspidata	0.185463
Pyrus_ussuriensis	0.183961
Malus_baccata	0.183961
Ailanthus_altissima	0.174771
Liquidambar_acalycina	0.183459
Liquidambar_formosana	0.183459
Cornus_kousa	0.185003
Cornus_controversa	0.185003
Nyssa_sinensis	0.185545
Pterostyrax_corymbosus	0.184708
Styrax_obassis	0.184708
Litsea_auriculata*	-0.109421
Cinnamomum_camphora	-0.109421
Phoebe_sheareri	-0.0891226

## Sheet: Table S8
Table S8 The pcnm1 value of each sample through plant phylogeny
SampleID	Plant phylogeny
TM364_ZH_1	-0.109421
TM364_ZH_2	-0.109421
TM364_ZH_3	-0.109421
TM364_HX_1	-0.0317227
TM364_HX_2	-0.0317227
TM364_HX_3	-0.0317227
TM364_ML_1	-0.305683
TM364_ML_2	-0.305683
TM364_ML_3	-0.305683
TM432_FX_1	0.183459
TM432_FX_2	0.183459
TM432_FX_3	0.183459
TM432_CC_1	0.174771
TM432_CC_2	0.174771
TM432_CC_3	0.174771
TM432_ZHE_1	0.185463
TM554_FX_1	0.183459
TM554_FX_2	0.183459
TM554_FX_3	0.183459
TM554_QSQG_1	-0.305682
TM554_QSQG_2	-0.305682
TM554_QSQG_3	-0.305682
TM554_CMQG_1	-0.305682
TM554_CMQG_2	-0.305682
TM554_CMQG_3	-0.305682
TM664_FX_1	0.183459
TM664_FX_2	0.183459
TM664_FX_3	0.183459
TM664_QQL_1	-0.0317227
TM664_QQL_2	-0.0317227
TM664_QQL_3	-0.0317227
TM664_ZN_1	-0.0891226
TM664_ZN_2	-0.0891226
TM664_ZN_3	-0.0891226
TM787_FX_1	0.183459
TM787_FX_2	0.183459
TM787_FX_3	0.183459
TM787_DYJS_1	0.185463
TM787_DYJS_2	0.185463
TM787_DYJS_3	0.185463
TM787_QQL_1	-0.0317227
TM787_QQL_2	-0.0317227
TM787_QQL_3	-0.0317227
TM860_QSQG_1	-0.305682
TM860_QSQG_2	-0.305682
TM860_QSQG_3	-0.305682
TM860_QEFX_1	0.183459
TM860_QEFX_2	0.183459
TM860_QEFX_3	0.183459
TM860_DWK_1	-0.305682
TM860_DWK_2	-0.305682
TM860_DWK_3	-0.305682
TM950_LGS_1	0.185545
TM950_LGS_2	0.185545
TM950_LGS_3	0.185545
TM950_QSQG_1	-0.305682
TM950_QSQG_2	-0.305682
TM950_QSQG_3	-0.305682
TM950_YLH_1	0.184708
TM950_YLH_2	0.184708
TM950_YLH_3	0.184708
TM1113_DWK_1	-0.305682
TM1113_DWK_2	-0.305682
TM1113_DWK_3	-0.305682
TM1113_MJZ_1	-0.109421
TM1113_MJZ_2	-0.109421
TM1113_MJZ_3	-0.109421
TM1113_QC_1	-0.305683
TM1113_QC_2	-0.305683
TM1113_QC_3	-0.305683
TM1328_XYBX_1	0.184708
TM1328_XYBX_2	0.184708
TM1328_XYBX_3	0.184708
TM1328_ZL_1	-0.305682
TM1328_ZL_2	-0.305682
TM1328_ZL_3	-0.305682
TM1328_QZL_1	0.183961
TM1328_QZL_2	0.183961
TM1328_QZL_3	0.183961
TM1476_SZH_1	0.185003
TM1476_SZH_2	0.185003
TM1476_SZH_3	0.185003
TM1476_DTS_1	0.185003
TM1476_DTS_2	0.185003
TM1476_DTS_3	0.185003
TM1476_MSJZ_1	0.183961
TM1476_MSJZ_2	0.183961
TM1476_MSJZ_3	0.183961

## Sheet: Table S9
Table S9 The relative abundance (CPG) of metagenome-assembled genomes (MAGs)
MAGs	low elevations	middle elevations	high elevations
TM1113_MJZ_1_bin.2	0.00106186	0.000607495	0.00191447
TM1113_MJZ_1_bin.5	0.00231213	0.00347405	0.00866616
TM1113_MJZ_1_bin.7	0.000655855	0.00662201	0.00278089
TM1113_DWK_2_bin.2	0.00109226	0.000897909	0.00129561
TM1113_DWK_2_bin.3	0.00209431	0.00114293	0.00142895
TM1113_QC_1_bin.1	0.00127523	0.001656	0.00359881
TM1113_QC_1_bin.5	0.00281714	0.00340467	0.00628141
TM1113_QC_1_bin.6	0.0153756	0.00937644	0.00967518
TM1113_MJZ_2_bin.4	0.00970734	0.00617055	0.0147731
TM1113_QC_3_bin.2	0.000674659	0.00165121	0.00123651
TM1113_QC_3_bin.3	0.0255887	0.0338297	0.0335149
TM1113_MJZ_3_bin.10	0.0474162	0.0395226	0.0605852
TM1113_MJZ_3_bin.1	0.00175225	0.00133942	0.00201078
TM1113_MJZ_3_bin.2	0.0177298	0.00662945	0.0117225
TM1113_MJZ_3_bin.5	0.00475777	0.00497817	0.00863997
TM664_FX_1_bin.7	0.000830785	0.000336647	0.000396545
TM664_QQL_1_bin.8	0.00483224	0.00111585	0.00127846
TM664_QQL_2_bin.5	0.041092	0.0301587	0.0230777
TM664_ZN_1_bin.1	0.0047212	0.000590313	0.0029038
TM664_FX_3_bin.1	0.00531763	0.00103897	0.000690972
TM664_FX_3_bin.3	0.000946075	0.00100058	3.26753e-06
TM364_HX_1_bin.1	0.00314806	0.0025173	0.00291283
TM364_HX_1_bin.5	0.0174677	0.0122892	0.0143895
TM364_HX_2_bin.3	0.00133313	0.000477936	0.000342484
TM364_HX_2_bin.4	0.00317362	0.000743677	0.000482276
TM364_HX_2_bin.5	0.000649286	0.000339235	0.000421751
TM364_HX_3_bin.2	0.00379052	0.00150852	0.00797792
TM364_HX_3_bin.3	0.00131022	0.00164036	0.00135071
TM364_HX_3_bin.4	0.00723833	0.00683479	0.00731528
TM364_ML_1_bin.1	0.00222094	0.000476732	0.000517083
TM364_ML_1_bin.4	0.00834273	0.00510331	0.00621679
TM364_ML_1_bin.5	0.00119659	0.000278138	0.000307396
TM364_ML_1_bin.6	0.00406781	0.00277169	0.00342597
TM364_ML_1_bin.6	0.00196496	0.00112387	0.00398983
TM364_ML_1_bin.6	0.00627126	0.00397439	0.00707452
TM432_CC_1_bin.10	0.0400963	0.0191186	0.0297737
TM432_CC_1_bin.11	0.00125109	0.000670365	0.00170131
TM432_CC_1_bin.3	0.0011409	0.000633069	0.00127048
TM432_CC_1_bin.4	0.000419929	0.000256503	3.94316e-06
TM432_CC_1_bin.5	0.0058978	0.00086196	0.000225746
TM432_CC_1_bin.6	0.00113436	0.000935622	0.00022942
TM432_CC_1_bin.7	0.00416336	0.00418116	0.00346617
TM432_CC_1_bin.9	0.000374434	5.76151e-06	7.54991e-06
TM432_CC_2_bin.2	0.00197619	0.00139949	0.00152248
TM432_CC_2_bin.3	0.0045866	0.0034578	0.00462995
TM432_CC_3_bin.2	0.00534019	0.00256488	0.00218797
TM432_CC_3_bin.3	0.00611713	0.000473632	0.00199574
TM432_CC_3_bin.6	0.000544872	0.000254637	0.000230005
TM432_CC_3_bin.7	0.00280622	0.00239105	0.00221473
TM432_CC_3_bin.8	0.0339237	0.0129557	0.0236795
TM432_ZHE_1_bin.5	0.0011662	0.00123318	0.000142717
TM432_ZHE_1_bin.6	0.00198273	0.00158585	0.00207445
TM432_ZHE_1_bin.7	0.000958672	0.00036365	0.000334429
TM432_ZHE_1_bin.9	0.00705894	0.00463155	0.00486711
TM432_ZHE_1_bin.9	0.00265548	0.00110103	0.0029465
TM432_ZHE_1_bin.9	0.0254574	0.0303641	0.0193389
TM432_ZHE_1_bin.9	0.0285048	0.0110924	0.0206689
TM1328_XYBX_1_bin.1	0.00206284	0.00292919	0.0024513
TM1328_XYBX_1_bin.2	0.00573018	0.0066367	0.00944147
TM1328_XYBX_2_bin.1	0.0515421	0.0517704	0.0620839
TM1328_ZL_1_bin.2	0.00557135	0.00650592	0.00884757
TM1328_ZL_2_bin.1	0.0471669	0.0438994	0.0557824
TM1328_ZL_2_bin.2	0.00418198	0.00182925	0.00897165
TM1328_ZL_2_bin.2	0.00116184	0.000170866	5.66636e-05
TM1328_ZL_3_bin.2	0.0440402	0.0425207	0.048669
TM1328_QZL_1_bin.10	0.000558238	0.000708071	0.00342918
TM1328_QZL_1_bin.11	0.00130498	0.00129444	0.0109775
TM1328_QZL_1_bin.1	0.000780013	0.000878443	0.00442705
TM1328_QZL_1_bin.4	0.00056934	0.000270458	0.000302602
TM1328_QZL_1_bin.9	0.00160237	0.00212084	0.00245112
TM1328_XYBX_3_bin.2	0.000726689	0.000416627	0.00340685
TM1328_XYBX_3_bin.3	0.0184296	0.0163828	0.0223814
TM1328_XYBX_3_bin.4	0.00777325	0.00508951	0.00728641
TM1328_XYBX_3_bin.5	0.00530363	0.00169092	0.00287979
TM1328_QZL_2_bin.4	0.000230588	0.000565102	0.00126747
TM1328_QZL_3_bin.12	0.00130425	0.00149612	0.00859682
TM1328_QZL_3_bin.2	0.0035822	0.00486219	0.0127225
TM1476_SZH_1_bin.1	0.00833642	0.00530891	0.00820759
TM1476_DTS_1_bin.10	5.87193e-05	2.55932e-05	0.00100461
TM1476_DTS_1_bin.5	8.19921e-05	3.73419e-05	0.000721908
TM1476_DTS_2_bin.1	2.77694e-05	3.53995e-05	0.00144345
TM1476_DTS_2_bin.2	0.000436147	0.000370523	0.00158228
TM1476_DTS_2_bin.3	0.000245492	0.000142006	0.00130642
TM1476_DTS_2_bin.4	0.000122845	8.09358e-05	0.000585604
TM1476_MSJZ_1_bin.1	0.00672737	0.00910037	0.0213489
TM1476_MSJZ_1_bin.6	0.00149243	0.00137248	0.0020521
TM1476_MSJZ_2_bin.2	0.00102863	0.00191895	0.014242
TM1476_MSJZ_2_bin.3	0.000596821	0.000606339	0.00141899
TM1476_MSJZ_2_bin.4	0.000624563	0.000678504	0.00527938
TM1476_MSJZ_2_bin.5	0.00868966	0.00777832	0.00815546
TM1476_SZH_3_bin.1	0.000789039	0.000815797	0.00100427
TM1476_MSJZ_3_bin.10	8.15718e-06	4.56499e-05	0.00186347
TM1476_MSJZ_3_bin.4	0.00174169	0.00189638	0.00754278
TM1476_MSJZ_3_bin.8	0.000223136	0.000151217	0.00111797
TM1476_DTS_3_bin.3	0.0152308	0.00324914	0.00892504
TM1476_DTS_3_bin.4	0.00332459	0.00258069	0.00930902
TM1476_SZH_2_bin.3	0.000166689	0.000218513	0.00198197
TM1476_SZH_2_bin.4	0.00771367	0.0040116	0.0069061
TM1476_SZH_2_bin.5	0.00114009	0.00159087	0.00425073
TM1476_SZH_2_bin.6	0.00302641	0.00263685	0.00705674
TM1476_SZH_2_bin.7	0.000695344	0.000649989	0.00153226
TM787_FX_1_bin.2	0.00228696	0.00223696	0.00283486
TM787_FX_2_bin.1	0.000935817	0.00440616	0.00192367
TM787_FX_2_bin.2	0.00126163	0.00199112	0.00128889
TM787_FX_2_bin.3	0.000574893	0.00250012	0.000380203
TM787_FX_2_bin.4	0.0020509	0.00343857	0.00225958
TM787_FX_3_bin.5	0.0043613	0.00465999	0.00252923
TM787_FX_3_bin.6	0.00127615	0.00313154	0.00213256
TM787_DYJS_2_bin.1	0.00168871	0.00261159	0.00200057
TM787_DYJS_2_bin.2	0.000793021	0.00273124	0.000493486
TM787_DYJS_2_bin.3	0.000967441	0.00237196	0.000874778
TM787_DYJS_2_bin.4	0.00029779	0.000798497	0.000499706
TM787_DYJS_2_bin.6	0.000712587	0.00100705	0.000818785
TM787_DYJS_2_bin.8	6.53775e-05	0.000546519	7.67607e-05
TM787_QQL_2_bin.2	0.000716907	0.00108605	0.000226018
TM787_DYJS_3_bin.1	0.00257847	0.00374355	0.000388001
TM787_DYJS_3_bin.2	0.00464593	0.00148527	0.00045852
TM787_QQL_3_bin.2	0.00136387	0.00170353	0.000571383
TM860_QEFX_1_bin.4	0.00089749	0.00362556	0.00166751
TM860_DWK_1_bin.1	0.00188999	0.00103364	0.00189744
TM860_QSQG_3_bin.1	0.00235365	0.00306241	0.00162235
TM860_QEFX_3_bin.2	0.000527009	0.00803118	0.00222012
TM860_DWK_2_bin.2	0.0321316	0.0829729	0.0806407
TM860_DWK_3_bin.1	8.2061e-05	0.000374822	7.12762e-05
TM950_LGS_2_bin.1	0.00709218	0.00712866	0.00611331
TM950_LGS_2_bin.2	0.0322137	0.0416364	0.0267522
TM950_QSQG_2_bin.1	0.000872985	0.00346292	0.00158793
TM950_QSQG_2_bin.3	0.00349236	0.00192294	0.0096335
TM950_YLH_2_bin.1	0.00612711	0.00645898	0.00837311
TM950_YLH_3_bin.2	0.00119079	0.00140454	0.000589395
TM950_YLH_3_bin.3	0.00114263	0.00998082	0.00432026
TM950_YLH_3_bin.4	0.000565037	0.000708016	0.000323907
TM950_YLH_3_bin.5	0.00216019	0.00207773	0.000334917
TM950_YLH_3_bin.6	0.000769993	0.00252644	0.000697491
TM950_YLH_3_bin.7	0.000157953	0.00105608	0.000420959
TM950_QSQG_3_bin.3	0.000937889	0.00133462	0.00143079
TM950_LGS_3_bin.2	0.000956892	0.0021711	0.00148668
TM950_LGS_3_bin.3	0.00834746	0.0177717	0.00917779
TM950_LGS_3_bin.4	0.00189751	0.00422008	0.00381005
TM950_LGS_3_bin.6	0.00446375	0.00362122	0.00326991
TM554_FX_1_bin.10	0.00402687	0.00124934	0.0108336
TM554_FX_1_bin.11	0.00250965	0.00143689	0.00276455
TM554_FX_1_bin.13	0.00042389	0.000234408	0.000274177
TM554_FX_1_bin.17	0.00306795	0.00026018	0.000989758
TM554_FX_1_bin.18	0.00156948	0.00223754	0.00384639
TM554_FX_1_bin.1	0.00545654	0.00173555	0.00288568
TM554_FX_1_bin.20	0.00711038	0.00678386	0.00412773
TM554_FX_1_bin.2	0.00908757	0.000814707	0.000437525
TM554_FX_1_bin.3	0.0031583	0.00303243	0.00237629
TM554_FX_1_bin.6	0.00172622	0.00198653	0.00170856
TM554_FX_1_bin.7	0.00100183	0.000236918	0.000106324
TM554_FX_1_bin.8	0.00760587	0.0036701	0.00295912
TM554_FX_2_bin.5	0.00131342	0.00125675	0.000969691
TM554_QSQG_2_bin.4	0.00804751	0.00648115	0.00423517
TM554_QSQG_2_bin.6	0.00193231	0.00240327	0.00392744
TM554_QSQG_2_bin.7	0.0159997	0.00544334	0.0106657
TM554_CMQG_2_bin.1	0.00153897	0.000760292	9.67623e-05
TM554_CMQG_2_bin.3	0.00360923	0.0036047	0.000994986
TM554_QSQG_3_bin.1	0.026587	0.00924737	0.018568
TM554_QSQG_3_bin.3	0.00463651	0.000486471	0.00266374
TM554_QSQG_3_bin.4	0.00805346	0.00646816	0.00411932
TM554_CMQG_3_bin.1	0.0377752	0.0899833	0.0921672
TM554_FX_3_bin.11	0.00414473	0.0025929	0.00271771
TM554_FX_3_bin.12	0.00838082	0.00971182	0.0069786
TM554_FX_3_bin.14	0.00179973	0.00163064	0.00532438
TM554_FX_3_bin.15	0.00114481	0.000673268	0.000622449
TM554_FX_3_bin.16	0.00242038	0.000850446	0.00127185
TM554_FX_3_bin.1	0.000613387	0.00019361	0.000548261
TM554_FX_3_bin.2	0.00128237	0.000878372	0.00104439
TM554_FX_3_bin.7	0.00195004	0.000958494	0.00510784
TM1113_DWK_1_bin.3	0.00137527	0.00240676	0.00183677
TM1113_DWK_1_bin.4	0.000994472	0.00114972	0.00115136

## Sheet: Table S10
Table S10 The bacterial OTU with posititive association with arnA
Bacteria OTUID	Kingdom	Phylum	Class	Order	Family	Genus	Species
OTU843	Bacteria	Pseudomonadota	Gammaproteobacteria	Enterobacterales	Erwiniaceae
OTU2311	Bacteria	Pseudomonadota	Gammaproteobacteria	Enterobacterales	Enterobacteriaceae
OTU3214	Bacteria	Pseudomonadota	Gammaproteobacteria	Enterobacterales
OTU4109	Bacteria	Pseudomonadota	Gammaproteobacteria	Enterobacterales	Enterobacteriaceae	Enterobacter
OTU6847	Bacteria	Pseudomonadota	Gammaproteobacteria	Enterobacterales
OTU7127	Bacteria	Pseudomonadota	Gammaproteobacteria	Enterobacterales	Enterobacteriaceae
OTU8451	Bacteria	Pseudomonadota	Gammaproteobacteria	Enterobacterales
OTU8704	Bacteria	Pseudomonadota	Gammaproteobacteria	Enterobacterales	Enterobacteriaceae	Enterobacter
OTU10520	Bacteria	Pseudomonadota	Gammaproteobacteria	Enterobacterales	Enterobacteriaceae
OTU11414	Bacteria	Pseudomonadota	Gammaproteobacteria	Enterobacterales
OTU16885	Bacteria	Pseudomonadota	Gammaproteobacteria	Enterobacterales	Enterobacteriaceae
OTU16893	Bacteria	Pseudomonadota	Gammaproteobacteria	Enterobacterales
OTU17940	Bacteria	Pseudomonadota	Gammaproteobacteria	Enterobacterales
OTU19228	Bacteria	Pseudomonadota	Gammaproteobacteria	Enterobacterales	Enterobacteriaceae
OTU19231	Bacteria	Pseudomonadota	Gammaproteobacteria	Enterobacterales
OTU19298	Bacteria	Pseudomonadota	Gammaproteobacteria	Enterobacterales	Erwiniaceae
OTU19302	Bacteria	Pseudomonadota	Gammaproteobacteria	Enterobacterales	Enterobacteriaceae
OTU19788	Bacteria	Pseudomonadota	Gammaproteobacteria	Enterobacterales
OTU20112	Bacteria	Pseudomonadota	Gammaproteobacteria	Enterobacterales	Enterobacteriaceae	Raoultella
OTU20358	Unassigned
OTU21020	Bacteria	Pseudomonadota	Gammaproteobacteria	Enterobacterales
OTU21043	Bacteria	Pseudomonadota	Gammaproteobacteria	Enterobacterales	Enterobacteriaceae	Escherichia-Shigella	Escherichia_coli

[truncated: 4 more sheets: Table S11, Table S12 ,  Table S13, Table S14]
